# Supplementary material for: Incidence of common infectious diseases in Japan during the COVID-19 pandemic
Source: PLoS One. 2022 Jan 12;17(1):e0261332. doi: 10.1371/journal.pone.0261332 (PMC8754328; doi:10.1371/journal.pone.0261332)
Supplement: S1 Table — These weekly numbers of COVID-19 were calculated from the daily number of the new positive cases that have taken polymerase chain reaction for SARS-CoV-2 or antigen testing for SARS-CoV-2. The data was obtained from the Ministry of Health, Labour and Welfare [7]. The numbers of notifiable infectious diseases were collected from the Infectious Diseases Weekly Reports in accordance with the National Epidemiological Surveillance of Infectious disease [8]. (XLSX) [file pone.0261332.s002.xlsx]

## Sheet: Table S1
Table S1: Case numbers per week about COVID-19 and case number per week per sentinel cite of notifiable infectious diseases
COVID-19
Week*	1	2	3	4	5	6	7	8	9	10	11	12	13	14	15	16	17	18	19	20	21	22	23	24	25	26	27	28	29	30	31	32	33	34	35	36	37	38	39	40	41	42	43	44	45	46	47	48	49
2020	0	0	1	3	16	6	33	88	109	238	324	284	798	1966	3588	3432	2655	1649	767	413	227	301	293	327	409	588	1301	2169	2435	5245	8614	9668	7291	6575	5294	3954	3747	3485	3039	3554	3629	3728	3992	4859	6450	10145	14400	14450	15383
Influenza
Week*	1	2	3	4	5	6	7	8	9	10	11	12	13	14	15	16	17	18	19	20	21	22	23	24	25	26	27	28	29	30	31	32	33	34	35	36	37	38	39	40	41	42	43	44	45	46	47	48	49
2015	21.46	33.28	37	39.42	29.11	19.03	12.15	8.26	5.88	4.32	3.99	3.85	2.63	2.14	1.57	2.06	2.02	1.43	0.71	0.59	0.51	0.4	0.25	0.17	0.13	0.11	0.1	0.09	0.1	0.08	0.06	0.05	0.05	0.05	0.06	0.06	0.07	0.06	0.05	0.04	0.06	0.08	0.1	0.11	0.13	0.14	0.19	0.17	0.21
2016	2.02	4.11	10.56	22.57	34.66	39.97	37.16	36.12	35.35	28.2	21.13	13.81	11.2	7.02	5.06	4.22	2.51	1.24	0.68	0.48	0.29	0.17	0.13	0.07	0.04	0.03	0.03	0.03	0.02	0.02	0.02	0.03	0.02	0.03	0.03	0.05	0.09	0.12	0.16	0.23	0.24	0.37	0.47	0.59	0.84	1.38	1.79	2.49	3.31
2017	10.58	15.25	28.66	39.41	38.14	28.57	23.92	16.87	13.55	11.09	10.33	7.71	6.78	5.06	3.98	4.06	3.13	2.03	1.37	1.05	0.68	0.42	0.31	0.26	0.23	0.2	0.18	0.2	0.19	0.19	0.2	0.17	0.14	0.12	0.17	0.18	0.22	0.18	0.21	0.21	0.17	0.24	0.36	0.49	0.52	0.77	1.47	2.58	4.06
2018	16.31	26.44	51.93	52.35	54.33	45.38	29.65	22.64	17.42	12.05	8.65	5.35	3.39	2	1.66	1.76	1.23	0.61	0.42	0.4	0.27	0.19	0.12	0.08	0.09	0.09	0.09	0.07	0.06	0.05	0.05	0.04	0.04	0.03	0.05	0.07	0.13	0.14	0.16	0.17	0.12	0.19	0.19	0.21	0.35	0.38	0.52	0.93	1.7
2019	16.3	38.54	53.91	57.09	43.24	26.28	12.49	8.99	5.93	4.12	2.92	2.49	1.73	1.46	1.67	2.54	2.17	1.02	0.74	0.92	0.62	0.49	0.35	0.25	0.2	0.18	0.17	0.19	0.19	0.16	0.19	0.22	0.23	0.24	0.39	0.77	1.17	1.16	0.92	0.99	0.9	0.72	0.8	0.95	1.03	1.84	3.11	5.52	9.52
15'-19'	13.334	23.524	36.412	42.168	39.896	31.846	23.074	18.576	15.626	11.956	9.404	6.642	5.146	3.536	2.788	2.928	2.212	1.266	0.784	0.688	0.474	0.334	0.232	0.166	0.138	0.122	0.114	0.116	0.112	0.1	0.104	0.102	0.096	0.094	0.14	0.226	0.336	0.332	0.3	0.328	0.298	0.32	0.384	0.47	0.574	0.902	1.416	2.338	3.76
2020	13.94	18.31	16.74	18.02	14.12	9.06	7.49	6.19	4.77	3.14	1.29	0.54	0.27	0.15	0.09	0.05	0.02	0.01	0	0	0	0	0	0	0	0	0	0	0	0	0	0	0	0	0	0	0	0	0	0	0	0	0.01	0.01	0	0	0.01	0.01	0.01
Respiratory syncytial virus
Week*	1	2	3	4	5	6	7	8	9	10	11	12	13	14	15	16	17	18	19	20	21	22	23	24	25	26	27	28	29	30	31	32	33	34	35	36	37	38	39	40	41	42	43	44	45	46	47	48	49
2015	0.82	1.11	0.69	0.74	0.71	0.6	0.5	0.45	0.45	0.43	0.41	0.33	0.29	0.24	0.22	0.25	0.22	0.17	0.1	0.1	0.1	0.1	0.1	0.09	0.1	0.08	0.1	0.11	0.16	0.18	0.23	0.3	0.3	0.36	0.54	0.66	0.84	0.97	0.64	0.84	1.18	1.23	1.31	1.52	1.5	1.74	2.14	2.12	2.33
2016	1.16	0.73	0.71	0.62	0.5	0.42	0.37	0.33	0.31	0.28	0.26	0.2	0.18	0.14	0.2	0.19	0.16	0.11	0.1	0.1	0.11	0.09	0.09	0.08	0.12	0.12	0.14	0.2	0.2	0.26	0.35	0.35	0.38	0.52	0.86	1.06	1.47	1.34	1.73	2.33	2.02	1.91	1.68	1.34	1.2	1.11	1.02	0.97	0.94
2017	0.45	0.37	0.39	0.36	0.33	0.25	0.26	0.21	0.22	0.23	0.22	0.18	0.21	0.2	0.26	0.3	0.28	0.19	0.2	0.23	0.22	0.23	0.25	0.27	0.25	0.27	0.37	0.57	0.71	1.05	1.57	1.71	1.76	2.12	3.23	3.21	3.34	2.5	2.29	1.96	1.46	1.27	1.29	0.96	0.88	0.76	0.71	0.73	0.78
2018	0.44	0.45	0.47	0.5	0.45	0.41	0.36	0.36	0.38	0.41	0.44	0.38	0.36	0.32	0.41	0.41	0.38	0.22	0.26	0.3	0.3	0.29	0.3	0.34	0.36	0.4	0.47	0.7	0.76	0.97	1.33	1.43	1.34	1.35	2.1	2.39	2.46	2.11	1.71	1.58	1.15	0.98	0.87	0.62	0.6	0.56	0.51	0.5	0.51
2019	0.3	0.39	0.36	0.43	0.4	0.42	0.41	0.44	0.47	0.46	0.49	0.5	0.49	0.44	0.52	0.58	0.56	0.24	0.25	0.27	0.32	0.24	0.21	0.26	0.29	0.32	0.4	0.62	0.66	1.01	1.4	1.67	1.32	1.37	2.43	3.12	3.45	2.91	2.36	2.07	1.84	1.23	1	0.88	0.66	0.58	0.51	0.52	0.5
15'-19'	0.634	0.61	0.524	0.53	0.478	0.42	0.38	0.358	0.366	0.362	0.364	0.318	0.306	0.268	0.322	0.346	0.32	0.186	0.182	0.2	0.21	0.19	0.19	0.208	0.224	0.238	0.296	0.44	0.498	0.694	0.976	1.092	1.02	1.144	1.832	2.088	2.312	1.966	1.746	1.756	1.53	1.324	1.23	1.064	0.968	0.95	0.978	0.968	1.012
2020	0.22	0.32	0.27	0.33	0.35	0.32	0.27	0.29	0.28	0.27	0.24	0.16	0.11	0.11	0.09	0.08	0.04	0.02	0.01	0.01	0	0.01	0.01	0.01	0.01	0.01	0.01	0.01	0.02	0.01	0.02	0.03	0.02	0.03	0.03	0.06	0.05	0.07	0.06	0.07	0.1	0.09	0.1	0.12	0.11	0.1	0.1	0.1	0.1
Pharyngoconjunctival fever
Week*	1	2	3	4	5	6	7	8	9	10	11	12	13	14	15	16	17	18	19	20	21	22	23	24	25	26	27	28	29	30	31	32	33	34	35	36	37	38	39	40	41	42	43	44	45	46	47	48	49
2015	0.21	0.39	0.23	0.3	0.26	0.31	0.27	0.31	0.29	0.32	0.33	0.34	0.32	0.31	0.27	0.33	0.48	0.57	0.37	0.56	0.64	0.79	0.79	0.77	0.82	0.74	0.67	0.64	0.56	0.46	0.5	0.47	0.36	0.43	0.38	0.35	0.34	0.31	0.18	0.27	0.25	0.26	0.31	0.33	0.35	0.39	0.47	0.46	0.58
2016	0.54	0.36	0.41	0.41	0.38	0.37	0.36	0.32	0.3	0.28	0.29	0.21	0.22	0.23	0.27	0.35	0.4	0.41	0.54	0.56	0.73	0.75	0.79	0.72	0.7	0.69	0.61	0.57	0.48	0.47	0.42	0.36	0.38	0.36	0.43	0.39	0.37	0.25	0.28	0.26	0.21	0.22	0.25	0.24	0.28	0.31	0.37	0.43	0.46
2017	0.31	0.29	0.3	0.31	0.36	0.31	0.36	0.37	0.4	0.39	0.39	0.33	0.31	0.31	0.32	0.42	0.48	0.43	0.66	0.65	0.91	0.95	0.97	0.97	0.98	0.93	0.93	0.83	0.71	0.77	0.71	0.52	0.49	0.45	0.48	0.51	0.46	0.38	0.41	0.44	0.39	0.44	0.53	0.51	0.63	0.67	0.69	0.82	0.82
2018	0.3	0.33	0.3	0.31	0.31	0.28	0.26	0.28	0.28	0.27	0.3	0.26	0.28	0.25	0.23	0.34	0.46	0.33	0.62	0.64	0.85	0.83	0.92	0.83	0.79	0.76	0.64	0.68	0.55	0.55	0.51	0.39	0.32	0.33	0.32	0.33	0.35	0.28	0.23	0.3	0.25	0.28	0.33	0.35	0.45	0.52	0.52	0.66	0.66
2019	0.24	0.42	0.27	0.32	0.29	0.33	0.3	0.3	0.33	0.32	0.37	0.34	0.34	0.28	0.31	0.39	0.48	0.2	0.49	0.42	0.64	0.63	0.69	0.68	0.68	0.64	0.63	0.63	0.47	0.49	0.47	0.46	0.35	0.41	0.43	0.45	0.48	0.4	0.36	0.4	0.39	0.34	0.39	0.4	0.39	0.5	0.55	0.63	0.73
15'-19'	0.32	0.358	0.302	0.33	0.32	0.32	0.31	0.316	0.32	0.316	0.336	0.296	0.294	0.276	0.28	0.366	0.46	0.388	0.536	0.566	0.754	0.79	0.832	0.794	0.794	0.752	0.696	0.67	0.554	0.548	0.522	0.44	0.38	0.396	0.408	0.406	0.4	0.324	0.292	0.334	0.298	0.308	0.362	0.366	0.42	0.478	0.52	0.6	0.65
2020	0.22	0.52	0.33	0.41	0.39	0.45	0.38	0.39	0.33	0.34	0.3	0.25	0.2	0.15	0.14	0.13	0.14	0.13	0.08	0.09	0.08	0.09	0.11	0.13	0.14	0.13	0.15	0.16	0.18	0.17	0.2	0.17	0.14	0.18	0.15	0.17	0.17	0.18	0.13	0.15	0.11	0.13	0.15	0.16	0.18	0.21	0.25	0.24	0.27
Group A Streptococcal pharyngitis
Week*	1	2	3	4	5	6	7	8	9	10	11	12	13	14	15	16	17	18	19	20	21	22	23	24	25	26	27	28	29	30	31	32	33	34	35	36	37	38	39	40	41	42	43	44	45	46	47	48	49
2015	0.74	1.81	1.84	2.34	2.44	2.57	2.49	2.88	3.01	3.11	3.12	2.94	2.69	2.13	2.2	2.87	3.18	3.03	1.64	3.43	3.4	3.6	3.39	3.64	3.13	3.03	2.97	2.99	2.48	1.73	1.7	1.46	1.03	1.16	1.24	1.45	1.6	1.69	0.94	1.61	1.8	1.72	2.2	2.28	2.29	2.59	2.76	2.35	3.12
2016	2.16	2.35	3.03	3.36	3.63	3.31	3.27	3.21	2.99	2.82	2.71	2	1.97	1.85	2.3	2.63	2.41	1.65	2.56	2.83	2.97	2.92	3.15	2.82	2.75	2.68	2.54	2.42	1.74	1.77	1.53	1.08	0.97	1.12	1.26	1.44	1.6	1.2	1.5	1.61	1.28	1.72	1.69	1.7	1.99	2.22	2.09	2.41	2.56
2017	1.06	1.45	1.99	2.17	2.32	2.17	2.5	2.46	2.43	2.61	2.6	2.08	1.98	1.92	2.2	2.65	2.69	2.01	2.94	3.17	3.26	3.33	3.45	3.59	3.45	3.03	2.68	2.37	1.75	1.72	1.5	1.05	0.93	1.14	1.22	1.45	1.54	1.2	1.53	1.67	1.44	1.8	1.97	1.88	2.19	2.5	2.44	2.88	3.07
2018	1.09	1.88	2.65	2.52	2.61	2.63	2.1	2.65	2.6	2.64	2.69	2.27	2.06	1.87	2.19	2.66	2.91	1.45	2.85	3.13	3.02	3.12	3.08	2.88	2.89	2.64	2.31	2.22	1.57	1.57	1.44	1.1	0.83	1.11	1.2	1.32	1.38	1.18	1.24	1.47	1.29	1.68	1.92	1.9	2.43	2.43	2.4	2.77	3.07
2019	0.82	2.1	2.06	2.5	2.49	2.52	2.07	2.67	2.71	2.86	2.87	2.46	2.07	1.94	2.26	2.76	2.86	0.77	1.89	2.86	2.66	2.84	2.66	2.59	2.57	2.24	2.08	1.95	1.51	1.48	1.29	1.16	0.74	1.09	1.23	1.48	1.56	1.44	1.42	1.66	1.68	1.54	1.65	2.07	1.78	2.58	2.55	3.1	3.27
15'-19'	1.174	1.918	2.314	2.578	2.698	2.64	2.486	2.774	2.748	2.808	2.798	2.35	2.154	1.942	2.23	2.714	2.81	1.782	2.376	3.084	3.062	3.162	3.146	3.104	2.958	2.724	2.516	2.39	1.81	1.654	1.492	1.17	0.9	1.124	1.23	1.428	1.536	1.342	1.326	1.604	1.498	1.692	1.886	1.966	2.136	2.464	2.448	2.702	3.018
2020	0.74	2.43	2.44	3.18	3.49	3.57	3.26	3.67	3	2.92	2.31	1.71	1.6	1.47	1.26	1.09	0.82	0.65	0.37	0.57	0.53	0.62	0.7	0.73	0.72	0.85	0.92	0.99	0.94	0.71	0.71	0.63	0.35	0.54	0.52	0.58	0.57	0.63	0.48	0.7	0.78	0.75	0.79	0.77	0.64	0.72	0.81	0.63	0.79
Hand, hoot, and mouth disease
Week*	1	2	3	4	5	6	7	8	9	10	11	12	13	14	15	16	17	18	19	20	21	22	23	24	25	26	27	28	29	30	31	32	33	34	35	36	37	38	39	40	41	42	43	44	45	46	47	48	49
2015	0.15	0.26	0.23	0.3	0.34	0.37	0.31	0.3	0.35	0.41	0.44	0.42	0.5	0.45	0.54	0.77	1.06	1.15	0.76	1.08	1.67	2.01	1.87	2.67	3.49	4.56	5.48	7.39	10.16	9.38	10.26	8.95	5.9	5.64	5.66	5.1	4.99	4.48	2.41	2.25	1.73	1.09	0.84	0.64	0.52	0.37	0.39	0.27	0.23
2016	0.05	0.04	0.04	0.05	0.03	0.03	0.02	0.02	0.03	0.02	0.02	0.02	0.02	0.02	0.03	0.05	0.06	0.06	0.09	0.14	0.18	0.19	0.26	0.35	0.41	0.48	0.64	0.73	0.71	0.71	0.75	0.57	0.5	0.62	0.7	0.73	0.8	0.79	1.08	1.39	1.09	1.04	1.06	0.91	0.73	0.73	0.7	0.61	0.52
2017	0.16	0.14	0.22	0.17	0.16	0.14	0.15	0.13	0.11	0.13	0.11	0.11	0.13	0.13	0.26	0.39	0.43	0.44	0.52	0.86	0.97	1.34	1.59	2.07	2.41	3.53	5.74	8.27	8.93	9.82	9.51	7.12	5.54	5.87	5.58	4.17	3.88	2.67	2.36	2.12	1.86	1.78	2.07	1.62	1.41	1.28	1.23	0.94	0.94
2018	0.18	0.16	0.23	0.23	0.18	0.15	0.11	0.11	0.12	0.13	0.15	0.13	0.15	0.17	0.23	0.25	0.3	0.29	0.43	0.76	0.79	0.96	1.11	1.23	1.24	1.6	1.69	2.09	1.87	1.8	1.71	1.37	1	0.99	1.17	1.13	1.14	1.01	0.86	1.08	0.91	0.99	0.96	0.77	0.76	0.79	0.65	0.63	0.62
2019	0.11	0.14	0.17	0.13	0.13	0.13	0.1	0.12	0.13	0.14	0.16	0.15	0.19	0.17	0.28	0.39	0.56	0.34	0.41	0.96	1.54	1.95	2.79	4.02	5.18	6.7	9.79	12.64	12.01	13.42	10.54	6.88	3.04	2.75	3.05	3.11	2.82	2.17	1.82	1.82	1.8	1.46	1.34	1.45	1.36	1.16	1.06	1.08	0.97
15'-19'	0.13	0.148	0.178	0.176	0.168	0.164	0.138	0.136	0.148	0.166	0.176	0.166	0.198	0.188	0.268	0.37	0.482	0.456	0.442	0.76	1.03	1.29	1.524	2.068	2.546	3.374	4.668	6.224	6.736	7.026	6.554	4.978	3.196	3.174	3.232	2.848	2.726	2.224	1.706	1.732	1.478	1.272	1.254	1.078	0.956	0.866	0.806	0.706	0.656
2020	0.12	0.2	0.15	0.17	0.16	0.15	0.12	0.11	0.09	0.08	0.09	0.08	0.07	0.06	0.05	0.05	0.03	0.04	0.04	0.06	0.05	0.07	0.11	0.13	0.12	0.11	0.13	0.14	0.12	0.12	0.15	0.18	0.11	0.16	0.14	0.15	0.14	0.12	0.11	0.11	0.14	0.13	0.11	0.12	0.1	0.1	0.12	0.11	0.13
Erythema infectiosum
Week*	1	2	3	4	5	6	7	8	9	10	11	12	13	14	15	16	17	18	19	20	21	22	23	24	25	26	27	28	29	30	31	32	33	34	35	36	37	38	39	40	41	42	43	44	45	46	47	48	49
2015	0.1	0.44	0.43	0.45	0.39	0.35	0.3	0.3	0.34	0.37	0.39	0.41	0.44	0.46	0.45	0.73	0.78	0.79	0.36	0.72	0.74	0.86	0.65	0.92	0.89	1.12	1	1.21	1.16	0.79	0.71	0.62	0.38	0.52	0.54	0.58	0.52	0.47	0.29	0.45	0.44	0.4	0.51	0.47	0.59	0.59	0.78	0.61	0.79
2016	0.83	0.8	0.77	0.76	0.59	0.52	0.44	0.46	0.49	0.42	0.42	0.29	0.33	0.34	0.37	0.38	0.34	0.29	0.36	0.42	0.42	0.35	0.45	0.41	0.44	0.41	0.4	0.33	0.28	0.28	0.24	0.16	0.14	0.17	0.17	0.17	0.13	0.1	0.15	0.12	0.09	0.13	0.09	0.1	0.1	0.12	0.13	0.13	0.13
2017	0.09	0.09	0.11	0.09	0.08	0.06	0.08	0.07	0.07	0.08	0.07	0.06	0.07	0.08	0.07	0.08	0.07	0.06	0.08	0.08	0.1	0.1	0.08	0.1	0.1	0.11	0.12	0.11	0.08	0.08	0.08	0.04	0.05	0.07	0.07	0.06	0.06	0.04	0.06	0.04	0.06	0.05	0.07	0.05	0.07	0.06	0.08	0.09	0.08
2018	0.05	0.08	0.1	0.08	0.07	0.06	0.05	0.06	0.07	0.06	0.06	0.06	0.08	0.08	0.09	0.12	0.13	0.09	0.13	0.26	0.2	0.22	0.27	0.23	0.35	0.4	0.33	0.34	0.26	0.25	0.29	0.22	0.19	0.32	0.32	0.34	0.32	0.28	0.28	0.45	0.35	0.38	0.5	0.44	0.64	0.61	0.65	0.87	0.96
2019	0.38	1	0.88	0.87	0.73	0.57	0.5	0.59	0.57	0.54	0.58	0.56	0.5	0.56	0.58	0.83	0.79	0.23	0.68	0.91	0.82	0.7	0.71	0.67	0.93	0.9	0.93	0.91	0.9	0.88	0.76	0.58	0.29	0.63	0.71	0.8	0.67	0.46	0.56	0.64	0.54	0.44	0.58	0.58	0.53	0.55	0.55	0.6	0.61
15'-19'	0.29	0.482	0.458	0.45	0.372	0.312	0.274	0.296	0.308	0.294	0.304	0.276	0.284	0.304	0.312	0.428	0.422	0.292	0.322	0.478	0.456	0.446	0.432	0.466	0.542	0.588	0.556	0.58	0.536	0.456	0.416	0.324	0.21	0.342	0.362	0.39	0.34	0.27	0.268	0.34	0.296	0.28	0.35	0.328	0.386	0.386	0.438	0.46	0.514
2020	0.17	0.63	0.51	0.53	0.47	0.4	0.31	0.3	0.25	0.25	0.26	0.21	0.22	0.17	0.16	0.12	0.08	0.09	0.05	0.06	0.04	0.05	0.03	0.03	0.02	0.02	0.02	0.02	0.02	0.02	0.02	0.02	0.01	0.01	0.01	0.01	0.01	0.01	0.01	0.02	0.01	0.02	0.02	0.01	0.01	0.01	0.01	0.01	0.01
Herpangina
Week*	1	2	3	4	5	6	7	8	9	10	11	12	13	14	15	16	17	18	19	20	21	22	23	24	25	26	27	28	29	30	31	32	33	34	35	36	37	38	39	40	41	42	43	44	45	46	47	48	49
2015	0.01	0.02	0.02	0.02	0.02	0.02	0.02	0.02	0.02	0.02	0.03	0.03	0.04	0.04	0.06	0.07	0.1	0.14	0.09	0.19	0.31	0.37	0.46	0.68	1.1	1.49	1.92	2.65	3.34	2.82	3.05	2.61	1.7	1.47	1.45	1.2	1.02	0.81	0.34	0.37	0.27	0.14	0.11	0.1	0.06	0.06	0.07	0.05	0.05
2016	0.01	0.02	0.02	0.01	0.02	0.01	0.01	0.01	0.01	0.01	0.02	0.01	0.01	0.02	0.04	0.04	0.05	0.06	0.11	0.21	0.25	0.42	0.53	0.91	1.48	2.26	3.14	4.05	3.52	3.85	3.62	2.58	1.47	1.86	1.95	1.67	1.43	0.88	0.98	1.02	0.55	0.4	0.32	0.25	0.17	0.14	0.13	0.12	0.09
2017	0.03	0.03	0.03	0.03	0.02	0.02	0.02	0.02	0.02	0.02	0.02	0.02	0.02	0.04	0.04	0.06	0.07	0.06	0.1	0.19	0.23	0.35	0.43	0.56	0.66	0.93	1.5	2.24	2.23	2.62	2.43	1.7	1.19	1.54	1.41	1.06	0.97	0.56	0.58	0.49	0.36	0.41	0.4	0.31	0.24	0.23	0.18	0.14	0.11
2018	0.02	0.02	0.03	0.02	0.02	0.02	0.01	0.01	0.01	0.01	0.01	0.01	0.01	0.02	0.03	0.03	0.04	0.04	0.05	0.08	0.14	0.18	0.28	0.49	0.64	1	1.47	2.42	2.49	3.09	3.12	2.35	1.48	1.57	1.7	1.66	1.45	1.04	0.84	0.84	0.55	0.52	0.36	0.25	0.21	0.19	0.15	0.11	0.11
2019	0.01	0.02	0.01	0.02	0.01	0.01	0.02	0.01	0.03	0.02	0.03	0.02	0.03	0.04	0.04	0.07	0.08	0.05	0.09	0.19	0.31	0.37	0.56	0.91	1.19	1.44	2.12	2.88	2.54	2.97	2.45	1.88	0.95	1	1.21	1.28	1.21	0.79	0.59	0.61	0.59	0.33	0.3	0.3	0.21	0.16	0.14	0.13	0.11
15'-19'	0.016	0.022	0.022	0.02	0.018	0.016	0.016	0.014	0.018	0.016	0.022	0.018	0.022	0.032	0.042	0.054	0.068	0.07	0.088	0.172	0.248	0.338	0.452	0.71	1.014	1.424	2.03	2.848	2.824	3.07	2.934	2.224	1.358	1.488	1.544	1.374	1.216	0.816	0.666	0.666	0.464	0.36	0.298	0.242	0.178	0.156	0.134	0.11	0.094
2020	0.01	0.03	0.02	0.02	0.03	0.02	0.02	0.02	0.02	0.02	0.02	0.01	0.01	0.02	0.03	0.02	0.02	0.02	0.01	0.01	0.02	0.03	0.04	0.05	0.09	0.14	0.2	0.23	0.35	0.4	0.46	0.72	0.39	0.41	0.51	0.41	0.36	0.35	0.2	0.26	0.26	0.26	0.23	0.22	0.16	0.16	0.13	0.12	0.13
Mumps
Week*	1	2	3	4	5	6	7	8	9	10	11	12	13	14	15	16	17	18	19	20	21	22	23	24	25	26	27	28	29	30	31	32	33	34	35	36	37	38	39	40	41	42	43	44	45	46	47	48	49
2015	0.14	0.43	0.26	0.22	0.3	0.23	0.27	0.3	0.28	0.33	0.33	0.3	0.37	0.34	0.35	0.39	0.34	0.41	0.33	0.41	0.43	0.42	0.48	0.43	0.49	0.56	0.55	0.58	0.56	0.52	0.58	0.53	0.44	0.53	0.51	0.48	0.52	0.54	0.45	0.6	0.58	0.56	0.68	0.54	0.65	0.7	0.67	0.77	0.81
2016	1.2	0.88	0.66	0.85	0.75	0.73	0.85	0.8	0.79	0.86	0.79	0.8	0.9	0.81	0.82	0.74	0.8	0.76	0.95	0.95	0.85	1.11	0.94	1.06	1.13	1.06	1.21	1.27	1.22	1.31	1.17	1.05	1.09	1.06	0.94	0.99	1.07	0.94	1.2	1.11	0.94	1.27	0.97	1.05	1.07	0.96	0.98	1.05	0.99
2017	0.83	0.85	0.59	0.59	0.66	0.53	0.64	0.63	0.61	0.65	0.62	0.57	0.58	0.57	0.58	0.49	0.53	0.44	0.58	0.6	0.46	0.56	0.5	0.49	0.57	0.53	0.52	0.52	0.44	0.51	0.47	0.38	0.38	0.39	0.36	0.37	0.39	0.31	0.39	0.33	0.3	0.34	0.31	0.28	0.38	0.31	0.27	0.31	0.29
2018	0.18	0.22	0.16	0.15	0.15	0.14	0.12	0.15	0.12	0.13	0.14	0.12	0.12	0.14	0.15	0.14	0.16	0.12	0.2	0.18	0.15	0.19	0.18	0.18	0.19	0.2	0.2	0.2	0.17	0.18	0.16	0.12	0.12	0.14	0.13	0.12	0.13	0.12	0.12	0.13	0.11	0.12	0.11	0.11	0.13	0.11	0.11	0.13	0.13
2019	0.06	0.1	0.09	0.08	0.1	0.09	0.07	0.09	0.09	0.11	0.1	0.09	0.09	0.08	0.08	0.09	0.1	0.05	0.1	0.1	0.12	0.14	0.13	0.14	0.13	0.15	0.14	0.13	0.1	0.12	0.08	0.08	0.06	0.09	0.09	0.09	0.1	0.09	0.09	0.11	0.09	0.08	0.07	0.07	0.07	0.08	0.07	0.06	0.06
15'-19'	0.482	0.496	0.352	0.378	0.392	0.344	0.39	0.394	0.378	0.416	0.396	0.376	0.412	0.388	0.396	0.37	0.386	0.356	0.432	0.448	0.402	0.484	0.446	0.46	0.502	0.5	0.524	0.54	0.498	0.528	0.492	0.432	0.418	0.442	0.406	0.41	0.442	0.4	0.45	0.456	0.404	0.474	0.428	0.41	0.46	0.432	0.42	0.464	0.456
2020	0.02	0.06	0.05	0.06	0.05	0.05	0.05	0.05	0.05	0.05	0.05	0.05	0.05	0.04	0.04	0.05	0.04	0.04	0.03	0.04	0.05	0.04	0.05	0.06	0.06	0.06	0.06	0.06	0.06	0.04	0.06	0.04	0.03	0.06	0.05	0.05	0.06	0.06	0.04	0.05	0.05	0.05	0.05	0.04	0.04	0.05	0.05	0.05	0.05
Mycoplasma pneumoniae pneumonia
Week*	1	2	3	4	5	6	7	8	9	10	11	12	13	14	15	16	17	18	19	20	21	22	23	24	25	26	27	28	29	30	31	32	33	34	35	36	37	38	39	40	41	42	43	44	45	46	47	48	49
2015	0.11	0.28	0.27	0.23	0.22	0.2	0.21	0.2	0.23	0.23	0.2	0.23	0.25	0.21	0.2	0.24	0.28	0.26	0.22	0.25	0.26	0.2	0.24	0.25	0.27	0.26	0.3	0.25	0.35	0.33	0.35	0.4	0.5	0.5	0.47	0.5	0.47	0.56	0.5	0.7	0.68	0.61	0.75	0.64	0.68	0.76	0.68	0.66	0.85
2016	0.91	0.72	0.58	0.52	0.55	0.48	0.52	0.48	0.44	0.5	0.44	0.35	0.4	0.33	0.31	0.36	0.47	0.43	0.44	0.53	0.56	0.55	0.58	0.64	0.7	0.64	0.77	0.91	0.79	1	0.93	0.93	0.88	0.86	0.88	0.85	0.95	0.84	1.18	1.33	1.23	1.61	1.46	1.12	1.33	1.32	0.98	1.13	1.21
2017	0.67	0.72	0.62	0.51	0.49	0.42	0.38	0.37	0.34	0.34	0.28	0.24	0.26	0.19	0.18	0.23	0.25	0.21	0.25	0.22	0.24	0.25	0.21	0.2	0.24	0.22	0.25	0.25	0.25	0.25	0.25	0.24	0.29	0.26	0.32	0.27	0.32	0.3	0.36	0.32	0.35	0.37	0.32	0.39	0.52	0.54	0.34	0.39	0.37
2018	0.2	0.24	0.25	0.2	0.15	0.18	0.14	0.13	0.11	0.12	0.2	0.12	0.16	0.13	0.11	0.12	0.17	0.08	0.14	0.18	0.14	0.14	0.17	0.14	0.13	0.23	0.22	0.16	0.17	0.23	0.24	0.23	0.27	0.21	0.23	0.23	0.24	0.24	0.25	0.3	0.33	0.32	0.35	0.31	0.35	0.35	0.33	0.44	0.37
2019	0.15	0.29	0.23	0.27	0.22	0.18	0.13	0.14	0.2	0.14	0.14	0.09	0.14	0.09	0.12	0.15	0.1	0.13	0.1	0.13	0.1	0.15	0.15	0.14	0.14	0.19	0.15	0.15	0.16	0.18	0.17	0.17	0.19	0.23	0.24	0.3	0.27	0.34	0.28	0.38	0.39	0.35	0.37	0.44	0.44	0.51	0.51	0.38	0.47
15'-19'	0.408	0.45	0.39	0.346	0.326	0.292	0.276	0.264	0.264	0.266	0.252	0.206	0.242	0.19	0.184	0.22	0.254	0.222	0.23	0.262	0.26	0.258	0.27	0.274	0.296	0.308	0.338	0.344	0.344	0.398	0.388	0.394	0.426	0.412	0.428	0.43	0.45	0.456	0.514	0.606	0.596	0.652	0.65	0.58	0.664	0.696	0.568	0.6	0.654
2020	0.16	0.47	0.33	0.32	0.31	0.31	0.3	0.4	0.37	0.36	0.44	0.25	0.21	0.22	0.24	0.19	0.23	0.11	0.08	0.1	0.06	0.06	0.08	0.09	0.05	0.05	0.05	0.05	0.05	0.06	0.09	0.11	0.05	0.06	0.06	0.07	0.06	0.06	0.03	0.06	0.06	0.08	0.07	0.06	0.04	0.07	0.06	0.05	0.05
Legionellosis
Week*	1	2	3	4	5	6	7	8	9	10	11	12	13	14	15	16	17	18	19	20	21	22	23	24	25	26	27	28	29	30	31	32	33	34	35	36	37	38	39	40	41	42	43	44	45	46	47	48	49
2015	16	29	23	29	24	19	22	21	14	19	24	12	18	23	12	19	23	22	8	15	25	46	23	30	46	44	45	55	70	52	42	33	29	15	32	50	57	61	54	43	31	37	18	23	23	29	31	31	41
2016	21	24	26	19	22	26	17	16	26	21	21	9	14	19	15	22	19	20	27	32	35	21	28	33	41	40	53	41	39	45	35	29	24	20	54	45	37	40	61	72	66	24	45	31	40	38	28	29	21
2017	29	13	23	13	16	11	19	20	17	18	17	62	32	30	17	18	24	18	29	16	45	21	32	35	36	35	52	88	53	47	34	39	47	46	59	48	44	39	52	39	46	46	63	57	41	18	20	26	26
2018	12	19	22	20	35	28	14	17	20	18	15	25	9	24	12	14	16	21	42	62	52	42	51	73	76	63	86	75	101	36	30	30	37	41	36	54	55	84	88	94	90	53	50	48	38	23	35	34	25
2019	21	33	27	23	34	31	27	27	20	21	33	23	14	25	18	18	29	28	46	30	32	47	45	42	90	79	66	91	65	96	106	75	45	47	71	69	77	61	61	49	40	44	47	60	57	36	29	39	40
15'-19'	19.8	23.6	24.2	20.8	26.2	23	19.8	20.2	19.4	19.4	22	26.2	17.4	24.2	14.8	18.2	22.2	21.8	30.4	31	37.8	35.4	35.8	42.6	57.8	52.2	60.4	70	65.6	55.2	49.4	41.2	36.4	33.8	50.4	53.2	54	57	63.2	59.4	54.6	40.8	44.6	43.8	39.8	28.8	28.6	31.8	30.6
2020	19	40	24	28	28	26	29	30	34	22	32	21	21	27	22	28	14	19	15	12	20	36	33	25	34	71	61	50	95	111	81	75	64	38	30	35	45	59	60	53	69	47	62	52	43	28	39	22	23
Pertussis (whooping cough)
Week*	1	2	3	4	5	6	7	8	9	10	11	12	13	14	15	16	17	18	19	20	21	22	23	24	25	26	27	28	29	30	31	32	33	34	35	36	37	38	39	40	41	42	43	44	45	46	47	48	49
2015	0	0.01	0.01	0.01	0.01	0.01	0.01	0.01	0.01	0.01	0.01	0.01	0.01	0.01	0.01	0.01	0.02	0.02	0.01	0.02	0.02	0.02	0.03	0.02	0.02	0.02	0.03	0.02	0.02	0.02	0.02	0.02	0.01	0.02	0.02	0.02	0.02	0.02	0.01	0.01	0.02	0.02	0.02	0.02	0.02	0.02	0.02	0.02	0.01
2016	0.01	0.01	0.02	0.01	0.01	0.01	0.01	0.01	0.01	0.01	0.01	0.01	0.01	0.01	0.02	0.02	0.02	0.01	0.02	0.02	0.02	0.03	0.03	0.03	0.03	0.02	0.03	0.02	0.02	0.03	0.02	0.02	0.02	0.02	0.03	0.03	0.02	0.02	0.03	0.02	0.02	0.02	0.02	0.02	0.02	0.01	0.01	0.01	0.02
2017	0.01	0.01	0.01	0.01	0.01	0.01	0.01	0.01	0.01	0.01	0.01	0	0.01	0.01	0.01	0.01	0.01	0	0.01	0.01	0.01	0.01	0.01	0.02	0.01	0.01	0.01	0.01	0.01	0.01	0.01	0.01	0.01	0.01	0.01	0.01	0.01	0.01	0.01	0.01	0.01	0.01	0.02	0.02	0.01	0.01	0.01	0.01	0.01
2018	17	52	66	73	58	77	50	68	65	64	75	69	71	92	84	114	139	72	139	195	185	190	216	224	242	276	253	289	255	339	314	339	257	395	369	337	390	311	319	343	283	394	375	405	410	398	397	397	454
2019	96	413	315	351	304	363	291	338	320	358	390	295	359	305	277	303	352	79	228	355	333	341	353	357	406	431	459	446	371	378	340	374	220	381	473	374	389	325	309	374	377	297	321	325	236	297	272	299	256
18'-19'	56.5	232.5	190.5	212	181	220	170.5	203	192.5	211	232.5	182	215	198.5	180.5	208.5	245.5	75.5	183.5	275	259	265.5	284.5	290.5	324	353.5	356	367.5	313	358.5	327	356.5	238.5	388	421	355.5	389.5	318	314	358.5	330	345.5	348	365	323	347.5	334.5	348	355
2020	27	199	179	192	186	208	161	177	160	182	136	107	118	118	70	58	42	40	20	31	34	17	30	24	22	20	11	5	18	14	13	15	4	12	27	19	15	15	10	22	13	11	9	15	12	22	12	14	18
Rubella
Week*	1	2	3	4	5	6	7	8	9	10	11	12	13	14	15	16	17	18	19	20	21	22	23	24	25	26	27	28	29	30	31	32	33	34	35	36	37	38	39	40	41	42	43	44	45	46	47	48	49
2015	0	1	3	1	1	6	11	3	5	4	6	3	3	3	3	5	8	2	3	2	4	4	5	1	8	3	4	3	1	6	1	6	4	1	4	1	1	4	3	4	3	1	1	0	2	2	1	2	3
2016	1	1	1	3	1	0	3	5	3	3	1	2	2	5	5	1	1	2	4	2	9	5	7	7	5	3	3	4	3	0	1	0	0	1	2	4	3	3	1	3	0	2	2	1	4	3	1	2	1
2017	0	1	3	0	2	1	1	0	3	4	2	1	0	3	2	4	6	1	1	3	2	4	2	2	0	2	1	2	0	0	2	3	0	0	3	2	2	2	2	3	3	0	4	0	1	2	1	3	1
2018	0	0	0	1	0	1	1	0	0	1	0	0	0	1	3	4	1	2	2	11	5	1	1	2	7	4	3	4	5	19	22	42	48	100	84	148	154	150	160	180	161	220	194	166	163	139	135	126	134
2019	49	98	64	88	76	90	76	121	127	89	93	80	78	84	72	65	58	40	68	64	51	39	58	65	67	40	38	37	26	33	22	19	27	26	24	21	8	7	15	8	9	9	10	10	3	5	2	7	9
15'-19'	10	20.2	14.2	18.6	16	19.6	18.4	25.8	27.6	20.2	20.4	17.2	16.6	19.2	17	15.8	14.8	9.4	15.6	16.4	14.2	10.6	14.6	15.4	17.4	10.4	9.8	10	7	11.6	9.6	14	15.8	25.6	23.4	35.2	33.6	33.2	36.2	39.6	35.2	46.4	42.2	35.4	34.6	30.2	28	28	29.6
2020	2	11	9	8	4	7	5	6	4	8	5	4	0	0	1	1	0	0	0	0	2	0	2	1	2	3	0	1	0	1	1	0	0	3	1	0	1	0	0	1	1	0	0	1	1	1	1	0	0
Exanthema subitum
Week*	1	2	3	4	5	6	7	8	9	10	11	12	13	14	15	16	17	18	19	20	21	22	23	24	25	26	27	28	29	30	31	32	33	34	35	36	37	38	39	40	41	42	43	44	45	46	47	48	49
2015	0.15	0.43	0.42	0.43	0.41	0.4	0.42	0.43	0.46	0.46	0.45	0.44	0.48	0.48	0.54	0.57	0.62	0.61	0.42	0.64	0.66	0.66	0.67	0.64	0.65	0.68	0.61	0.62	0.59	0.55	0.59	0.6	0.44	0.56	0.61	0.6	0.57	0.56	0.35	0.52	0.48	0.46	0.51	0.52	0.5	0.52	0.53	0.45	0.48
2016	0.39	0.45	0.41	0.38	0.38	0.35	0.37	0.34	0.35	0.36	0.36	0.34	0.4	0.45	0.48	0.56	0.55	0.44	0.57	0.58	0.65	0.63	0.57	0.57	0.62	0.6	0.55	0.56	0.47	0.53	0.49	0.42	0.46	0.54	0.54	0.55	0.55	0.44	0.49	0.47	0.41	0.43	0.45	0.41	0.43	0.43	0.42	0.45	0.38
2017	0.26	0.38	0.41	0.36	0.37	0.33	0.39	0.39	0.37	0.4	0.43	0.37	0.4	0.47	0.47	0.57	0.52	0.41	0.58	0.57	0.58	0.57	0.55	0.54	0.55	0.57	0.57	0.55	0.49	0.52	0.48	0.37	0.37	0.45	0.46	0.48	0.45	0.38	0.44	0.42	0.41	0.41	0.44	0.4	0.43	0.43	0.42	0.43	0.43
2018	0.2	0.36	0.35	0.32	0.3	0.3	0.29	0.32	0.33	0.35	0.36	0.37	0.39	0.42	0.49	0.54	0.62	0.35	0.64	0.58	0.61	0.58	0.6	0.54	0.54	0.56	0.55	0.55	0.47	0.48	0.48	0.39	0.34	0.45	0.49	0.49	0.44	0.42	0.38	0.43	0.38	0.4	0.41	0.37	0.46	0.45	0.39	0.44	0.42
2019	0.16	0.36	0.31	0.3	0.3	0.29	0.28	0.35	0.34	0.36	0.39	0.37	0.37	0.39	0.44	0.5	0.55	0.19	0.45	0.47	0.54	0.55	0.54	0.5	0.49	0.5	0.49	0.47	0.41	0.44	0.44	0.41	0.25	0.46	0.41	0.43	0.44	0.37	0.35	0.38	0.37	0.36	0.34	0.38	0.33	0.39	0.35	0.39	0.35
15'-19'	0.232	0.396	0.38	0.358	0.352	0.334	0.35	0.366	0.37	0.386	0.398	0.378	0.408	0.442	0.484	0.548	0.572	0.4	0.532	0.568	0.608	0.598	0.586	0.558	0.57	0.582	0.554	0.55	0.486	0.504	0.496	0.438	0.372	0.492	0.502	0.51	0.49	0.434	0.402	0.444	0.41	0.412	0.43	0.416	0.43	0.444	0.422	0.432	0.412
2020	0.1	0.32	0.3	0.31	0.3	0.29	0.29	0.3	0.25	0.26	0.27	0.29	0.3	0.32	0.34	0.32	0.36	0.32	0.24	0.35	0.38	0.44	0.51	0.56	0.58	0.57	0.57	0.57	0.54	0.49	0.53	0.47	0.33	0.49	0.52	0.51	0.51	0.5	0.37	0.43	0.44	0.44	0.43	0.43	0.39	0.42	0.45	0.39	0.38
COVID-19	0	0	1	3	16	6	33	88	109	238	324	284	798	1966	3588	3432	2655	1649	767	413	227	301	293	327	409	588	1301	2169	2435	5245	8614	9668	7291	6575	5294	3954	3747	3485	3039	3554	3629	3728	3992	4859	6450	10145	14400	14450	15383
Epidemic kerato-conjunctivitis
Week*	1	2	3	4	5	6	7	8	9	10	11	12	13	14	15	16	17	18	19	20	21	22	23	24	25	26	27	28	29	30	31	32	33	34	35	36	37	38	39	40	41	42	43	44	45	46	47	48	49
2015	0.22	0.73	0.46	0.42	0.39	0.36	0.35	0.4	0.43	0.4	0.43	0.33	0.45	0.53	0.48	0.44	0.49	0.56	0.41	0.59	0.58	0.53	0.65	0.71	0.75	0.77	0.84	0.71	0.75	0.84	0.86	0.88	0.64	1.15	1.09	1.08	1.08	1.04	0.84	1.09	0.91	0.81	0.95	0.88	0.76	0.83	0.9	0.86	0.85
2016	1.01	0.73	0.69	0.68	0.72	0.61	0.6	0.57	0.55	0.57	0.46	0.47	0.51	0.57	0.55	0.64	0.68	0.59	0.75	0.66	0.65	0.66	0.67	0.74	0.81	0.75	0.85	0.84	0.77	0.84	0.81	0.62	0.79	0.95	0.9	1	0.96	0.83	1.01	0.97	0.77	0.89	0.87	0.68	0.72	0.71	0.71	0.72	0.67
2017	0.58	0.59	0.55	0.49	0.47	0.41	0.44	0.44	0.46	0.45	0.46	0.45	0.53	0.55	0.53	0.58	0.56	0.57	0.91	0.82	0.87	0.85	0.87	0.84	0.77	0.79	0.82	0.88	0.82	0.96	0.99	0.75	0.85	1.07	1	0.98	1	0.85	1.05	0.85	0.79	0.82	0.74	0.7	0.85	0.83	0.71	0.84	0.85
2018	0.61	0.82	0.73	0.57	0.64	0.59	0.51	0.6	0.59	0.53	0.54	0.53	0.63	0.72	0.72	0.79	0.89	0.53	1.17	1.1	0.94	1.09	1.03	1	0.93	0.95	0.93	0.92	0.81	0.95	1.09	0.81	0.83	1.1	1.01	0.94	1.06	1.02	1.01	1.01	0.86	0.87	0.86	0.8	0.87	0.79	0.82	0.93	0.94
2019	0.54	1.03	0.65	0.67	0.65	0.64	0.54	0.54	0.49	0.44	0.49	0.53	0.6	0.62	0.55	0.64	0.63	0.23	0.7	0.6	0.57	0.6	0.63	0.67	0.68	0.67	0.64	0.71	0.62	0.74	0.77	0.71	0.55	0.84	0.79	0.78	0.81	0.75	0.73	0.8	0.7	0.63	0.57	0.63	0.6	0.6	0.5	0.59	0.6
15'-19'	0.592	0.78	0.616	0.566	0.574	0.522	0.488	0.51	0.504	0.478	0.476	0.462	0.544	0.598	0.566	0.618	0.65	0.496	0.788	0.754	0.722	0.746	0.77	0.792	0.788	0.786	0.816	0.812	0.754	0.866	0.904	0.754	0.732	1.022	0.958	0.956	0.982	0.898	0.928	0.944	0.806	0.804	0.798	0.738	0.76	0.752	0.728	0.788	0.782
2020	0.25	0.67	0.42	0.4	0.43	0.42	0.41	0.44	0.42	0.42	0.27	0.26	0.31	0.26	0.23	0.19	0.17	0.12	0.11	0.14	0.14	0.14	0.17	0.16	0.16	0.19	0.2	0.19	0.19	0.16	0.24	0.22	0.14	0.25	0.25	0.26	0.22	0.24	0.16	0.25	0.24	0.24	0.21	0.23	0.18	0.26	0.25	0.22	0.25
Carbapenem-resistant Enterobacteriaceae
Week*	1	2	3	4	5	6	7	8	9	10	11	12	13	14	15	16	17	18	19	20	21	22	23	24	25	26	27	28	29	30	31	32	33	34	35	36	37	38	39	40	41	42	43	44	45	46	47	48	49
2015	6	29	20	22	21	24	23	28	28	26	28	19	20	17	30	20	35	21	21	39	34	30	24	25	25	34	31	36	47	34	39	39	48	59	40	59	56	35	26	47	41	35	47	36	31	33	38	34	31
2016	36	31	33	23	29	29	22	36	23	27	18	19	23	21	26	22	33	20	27	32	29	18	25	35	34	30	21	33	32	22	37	27	35	39	41	36	40	30	47	40	29	35	29	35	47	46	26	31	39
2017	19	23	41	23	38	23	25	34	29	17	36	26	36	29	20	25	23	19	39	31	35	24	34	25	38	35	39	35	41	28	34	34	51	37	36	36	47	36	34	38	35	49	45	32	31	24	22	30	31
2018	18	35	40	29	35	31	21	32	37	32	30	20	33	40	35	36	28	23	46	24	37	36	39	26	38	51	36	40	57	61	61	45	63	63	61	67	69	55	56	56	52	64	75	49	52	60	40	53	49
2019	21	51	39	44	39	39	41	40	27	37	28	30	38	36	36	40	35	19	30	53	42	39	47	45	44	34	43	41	54	58	45	52	44	54	62	56	55	58	49	58	56	44	53	74	38	54	41	58	44
15'-19'	20	33.8	34.6	28.2	32.4	29.2	26.4	34	28.8	27.8	28	22.8	30	28.6	29.4	28.6	30.8	20.4	32.6	35.8	35.4	29.4	33.8	31.2	35.8	36.8	34	37	46.2	40.6	43.2	39.4	48.2	50.4	48	50.8	53.4	42.8	42.4	47.8	42.6	45.4	49.8	45.2	39.8	43.4	33.4	41.2	38.8
2020	17	36	27	37	32	20	27	36	36	31	31	29	33	36	21	27	30	23	18	30	32	37	32	39	44	43	39	41	31	23	49	47	44	62	52	49	45	41	26	45	50	46	39	36	47	43	44	32	47
Chickenpox (Varicella)
Week*	1	2	3	4	5	6	7	8	9	10	11	12	13	14	15	16	17	18	19	20	21	22	23	24	25	26	27	28	29	30	31	32	33	34	35	36	37	38	39	40	41	42	43	44	45	46	47	48	49
2015	0.57	1.1	0.52	0.61	0.44	0.51	0.47	0.5	0.45	0.51	0.51	0.48	0.53	0.53	0.46	0.4	0.46	0.5	0.44	0.5	0.4	0.53	0.49	0.42	0.45	0.45	0.4	0.42	0.42	0.34	0.3	0.29	0.22	0.26	0.24	0.24	0.24	0.28	0.25	0.31	0.27	0.33	0.36	0.41	0.44	0.55	0.6	0.65	0.74
2016	0.87	0.47	0.48	0.39	0.4	0.37	0.4	0.34	0.35	0.32	0.33	0.32	0.37	0.34	0.3	0.35	0.36	0.38	0.51	0.36	0.56	0.43	0.45	0.48	0.44	0.45	0.38	0.38	0.32	0.31	0.28	0.26	0.26	0.25	0.22	0.26	0.27	0.26	0.28	0.29	0.26	0.29	0.37	0.33	0.47	0.51	0.6	0.62	0.65
2017	0.57	0.43	0.35	0.34	0.28	0.28	0.33	0.33	0.33	0.35	0.37	0.36	0.35	0.35	0.32	0.3	0.36	0.3	0.56	0.35	0.51	0.46	0.42	0.42	0.42	0.45	0.4	0.35	0.29	0.29	0.27	0.22	0.23	0.21	0.2	0.2	0.2	0.2	0.24	0.23	0.24	0.33	0.29	0.47	0.44	0.56	0.47	0.61	0.51
2018	0.459814	0.381329	0.283318	0.291271	0.252608	0.233618	0.219867	0.213721	0.20778	0.261792	0.241696	0.298451	0.269219	0.353909	0.282732	0.292629	0.392823	0.285623	0.521189	0.349794	0.59183	0.372233	0.506169	0.374408	0.388116	0.366424	0.386852	0.269499	0.28223	0.251349	0.228816	0.21533	0.202083	0.22656	0.177368	0.222714	0.221023	0.216963	0.232521	0.236001	0.274882	0.270082	0.277497	0.318786	0.384129	0.460784	0.427577	0.609934	0.603797
2019	0.44	0.55	0.27	0.36	0.25	0.29	0.26	0.3	0.28	0.33	0.32	0.36	0.34	0.32	0.31	0.29	0.37	0.21	0.48	0.3	0.45	0.36	0.45	0.39	0.37	0.45	0.35	0.37	0.28	0.33	0.27	0.24	0.19	0.24	0.16	0.23	0.19	0.24	0.21	0.25	0.22	0.22	0.29	0.32	0.33	0.41	0.44	0.59	0.56
15'-19'	0.581963	0.586266	0.380664	0.398254	0.324522	0.336724	0.335973	0.336744	0.323556	0.354358	0.354339	0.36369	0.371844	0.378782	0.334546	0.326526	0.388565	0.335125	0.502238	0.371959	0.502366	0.430447	0.463234	0.416882	0.413623	0.433285	0.38337	0.3579	0.318446	0.30427	0.269763	0.245066	0.220417	0.237312	0.199474	0.230543	0.224205	0.239393	0.242504	0.2632	0.252976	0.288016	0.317499	0.369757	0.412826	0.498157	0.507515	0.615987	0.612759
2020	0.32	0.65	0.3	0.43	0.3	0.39	0.37	0.4	0.38	0.37	0.35	0.26	0.24	0.2	0.17	0.15	0.11	0.11	0.07	0.09	0.09	0.08	0.1	0.11	0.09	0.08	0.1	0.12	0.1	0.11	0.11	0.11	0.11	0.12	0.09	0.1	0.11	0.12	0.11	0.12	0.12	0.14	0.15	0.18	0.19	0.2	0.23	0.22	0.21
Tuberculosis
Week*	1	2	3	4	5	6	7	8	9	10	11	12	13	14	15	16	17	18	19	20	21	22	23	24	25	26	27	28	29	30	31	32	33	34	35	36	37	38	39	40	41	42	43	44	45	46	47	48	49
2015	74	499	383	501	435	510	420	499	512	505	472	476	474	442	468	457	464	491	251	528	512	534	531	541	549	574	498	486	502	414	555	514	478	476	503	533	498	546	226	544	461	377	497	464	407	524	470	406	453
2016	469	366	420	453	465	363	438	439	438	477	504	418	477	454	537	516	480	294	556	524	557	538	516	485	516	570	507	528	446	543	475	443	467	514	569	527	548	382	542	516	400	495	508	420	482	467	342	456	489
2017	300	420	419	414	441	424	443	463	485	414	449	372	458	410	466	458	471	248	462	510	447	506	534	463	564	480	449	484	400	510	494	400	457	461	510	461	512	426	504	458	418	519	459	418	448	472	381	489	462
2018	183	385	429	418	417	412	379	412	420	461	443	364	438	452	434	464	483	223	492	461	429	455	450	427	474	492	473	454	406	472	438	438	445	445	434	427	466	415	396	436	392	481	451	454	518	464	371	458	449
2019	96	451	337	439	389	435	379	447	465	441	435	369	494	416	479	497	547	142	372	488	436	450	429	494	435	465	489	483	351	493	476	458	345	470	453	425	448	423	351	406	413	342	324	447	344	388	410	442	396
15'-19'	224.4	424.2	397.6	445	429.4	428.8	411.8	452	464	459.6	460.6	399.8	468.2	434.8	476.8	478.4	489	279.6	426.6	502.2	476.2	496.6	492	482	507.6	516.2	483.2	487	421	486.4	487.6	450.6	438.4	473.2	493.8	474.6	494.4	438.4	403.8	472	416.8	442.8	447.8	440.6	439.8	463	394.8	450.2	449.8
2020	42	438	357	362	383	359	290	379	335	370	364	273	392	361	322	318	301	300	158	332	329	341	393	339	375	354	375	358	334	248	353	360	294	334	366	340	349	348	234	380	357	326	355	324	275	306	316	282	318
Measles
Week*	1	2	3	4	5	6	7	8	9	10	11	12	13	14	15	16	17	18	19	20	21	22	23	24	25	26	27	28	29	30	31	32	33	34	35	36	37	38	39	40	41	42	43	44	45	46	47	48	49
2015	0	0	1	0	0	2	1	0	1	0	0	0	2	0	4	2	3	1	1	0	1	2	0	0	2	0	0	0	2	0	0	0	1	1	0	0	0	0	0	1	0	0	0	1	2	0	0	2	0
2016	0	1	0	0	0	0	0	1	0	1	1	0	1	0	0	0	0	0	3	0	0	0	2	0	0	0	1	1	2	3	1	1	13	23	38	15	17	7	4	5	4	4	0	1	1	1	0	0	1
2017	2	2	5	0	6	10	6	8	4	7	14	23	22	21	11	9	8	0	2	2	0	0	0	1	0	0	2	1	0	0	1	3	4	0	0	0	0	0	4	6	0	2	0	0	0	0	0	0	0
2018	0	1	0	0	0	1	1	2	2	3	1	3	12	26	30	16	21	24	16	14	2	2	4	1	1	6	9	1	1	1	0	0	0	0	2	2	3	3	4	8	8	8	6	3	4	3	7	1	9
2019	6	45	24	46	22	30	52	39	28	15	16	32	23	12	22	22	27	12	28	38	36	25	18	11	9	6	11	6	2	4	5	1	2	2	1	4	3	8	15	10	3	3	2	1	2	2	3	3	3
15'-19'	1.6	9.8	6	9.2	5.6	8.6	12	10	7	5.2	6.4	11.6	12	11.8	13.4	9.8	11.8	7.4	10	10.8	7.8	5.8	4.8	2.6	2.4	2.4	4.6	1.8	1.4	1.6	1.4	1	4	5.2	8.2	4.2	4.6	3.6	5.4	6	3	3.4	1.6	1.2	1.8	1.2	2	1.2	2.6
2020	1	1	0	1	1	0	0	1	1	1	2	0	0	0	0	0	1	1	0	0	1	0	0	1	0	0	0	0	0	0	0	0	0	0	0	0	0	0	0	0	0	0	0	0	0	0	0	0	0
Infectious gastroenteritis (rotavirus)
Week*	1	2	3	4	5	6	7	8	9	10	11	12	13	14	15	16	17	18	19	20	21	22	23	24	25	26	27	28	29	30	31	32	33	34	35	36	37	38	39	40	41	42	43	44	45	46	47	48	49
2015	0.08	0.07	0.14	0.15	0.15	0.15	0.27	0.31	0.3	0.42	0.4	0.5	0.49	0.58	0.47	0.47	0.53	0.55	0.36	0.37	0.35	0.31	0.22	0.2	0.13	0.08	0.05	0.04	0.05	0.02	0.01	0.02	0.02	0.01	0.01	0.01	0.01	0.01	0	0.01	0.02	0.02	0.02	0.03	0.07	0.03	0.04	0.04	0.07
2016	0.12	0.18	0.2	0.27	0.36	0.46	0.43	0.45	0.57	0.57	0.56	0.55	0.68	0.68	0.72	0.63	0.61	0.48	0.38	0.37	0.3	0.21	0.17	0.16	0.09	0.07	0.07	0.03	0.01	0.01	0.01	0.01	0.01	0	0.01	0.02	0.01	0.01	0.01	0.01	0.01	0.02	0.02	0.02	0.02	0.04	0.02	0.02	0.05
2017	0.05	0.06	0.07	0.1	0.08	0.1	0.17	0.25	0.32	0.39	0.59	0.59	0.61	0.77	0.79	0.84	0.84	0.63	0.67	0.49	0.42	0.3	0.22	0.25	0.19	0.11	0.07	0.04	0.02	0.02	0.02	0.01	0.01	0	0.01	0.02	0.01	0	0.01	0.01	0	0.01	0.01	0.01	0.01	0.01	0.02	0.01	0.03
2018	0.04	0.05	0.05	0.06	0.08	0.12	0.12	0.26	0.31	0.28	0.41	0.43	0.42	0.42	0.41	0.52	0.39	0.36	0.29	0.28	0.21	0.22	0.1	0.09	0.06	0.04	0.02	0.01	0.01	0.01	0.01	0	0.01	0.01	0.02	0.02	0.02	0.01	0.01	0.01	0.01	0	0.01	0.01	0.02	0.02	0.03	0.04	0.04
2019	0.05	0.06	0.06	0.09	0.08	0.13	0.13	0.14	0.29	0.28	0.4	0.38	0.43	0.52	0.63	0.97	0.93	0.59	0.55	0.6	0.5	0.45	0.39	0.23	0.22	0.15	0.08	0.06	0.05	0.03	0.02	0.01	0.02	0.01	0.01	0.01	0.01	0	0.01	0.01	0.01	0.01	0.01	0	0.01	0	0.01	0.02	0.02
15'-19'	0.068	0.084	0.104	0.134	0.15	0.192	0.224	0.282	0.358	0.388	0.472	0.49	0.526	0.594	0.604	0.686	0.66	0.522	0.45	0.422	0.356	0.298	0.22	0.186	0.138	0.09	0.058	0.036	0.028	0.018	0.014	0.01	0.014	0.006	0.012	0.016	0.012	0.006	0.008	0.01	0.01	0.012	0.014	0.014	0.026	0.02	0.024	0.026	0.042
2020	0.02	0.02	0.01	0.04	0.05	0.03	0.06	0.01	0.03	0.02	0.02	0.01	0.01	0.02	0.01	0.01	0.01	0.01	0.01	0.01	0	0	0	0	0	0.01	0	0	0	0	0	0	0	0	0.01	0	0	0	0	0	0	0	0	0	0	0	0	0	0
Enterohemorrhagic Escherichia coli infection
Week*	1	2	3	4	5	6	7	8	9	10	11	12	13	14	15	16	17	18	19	20	21	22	23	24	25	26	27	28	29	30	31	32	33	34	35	36	37	38	39	40	41	42	43	44	45	46	47	48	49
2015	6	17	21	13	14	10	11	43	34	22	20	10	10	16	10	22	41	17	9	45	75	71	60	63	107	216	212	155	156	132	135	169	155	174	181	189	146	148	114	92	57	39	47	44	40	40	26	29	34
2016	14	17	13	24	10	5	13	14	10	9	7	10	8	19	9	22	25	24	36	29	47	45	76	92	109	133	129	132	108	145	164	176	278	191	252	226	154	90	74	76	60	84	94	72	85	51	40	31	17
2017	10	11	21	16	11	6	8	11	9	14	35	18	19	21	33	27	32	25	29	41	36	52	57	81	90	67	76	105	97	208	212	256	326	326	240	191	176	121	127	95	82	75	98	81	66	32	30	30	18
2018	5	10	16	11	8	10	12	15	17	13	17	8	12	22	16	36	31	16	54	56	97	91	108	126	116	71	100	105	141	204	175	249	224	248	276	167	165	113	92	93	67	79	60	69	43	37	31	28	23
2019	11	39	10	14	10	28	25	24	22	16	14	16	31	18	13	31	19	15	31	66	72	53	72	95	131	140	153	153	150	175	118	134	162	171	170	161	124	85	154	116	86	67	77	81	51	74	77	51	52
15'-19'	9.2	18.8	16.2	15.6	10.6	11.8	13.8	21.4	18.4	14.8	18.6	12.4	16	19.2	16.2	27.6	29.6	19.4	31.8	47.4	65.4	62.4	74.6	91.4	110.6	125.4	134	130	130.4	172.8	160.8	196.8	229	222	223.8	186.8	153	111.4	112.2	94.4	70.4	68.8	75.2	69.4	57	46.8	40.8	33.8	28.8
2020	4	18	26	42	22	22	25	21	17	16	13	7	24	16	20	25	19	17	2	25	28	40	42	64	107	92	106	91	130	117	100	83	99	145	122	105	118	163	89	127	114	80	94	90	90	57	44	28	31
Hepatitis A
Week*	1	2	3	4	5	6	7	8	9	10	11	12	13	14	15	16	17	18	19	20	21	22	23	24	25	26	27	28	29	30	31	32	33	34	35	36	37	38	39	40	41	42	43	44	45	46	47	48	49
2015	2	9	4	8	9	7	5	8	7	10	0	7	8	5	5	6	2	5	4	7	4	2	8	3	4	6	2	5	6	5	2	3	3	1	6	6	0	6	5	7	3	5	2	3	5	2	2	3	4
2016	4	3	3	10	5	7	9	6	6	15	12	12	8	9	9	6	7	0	7	3	9	5	2	9	6	5	3	6	6	3	6	2	0	6	3	3	3	4	3	4	5	5	6	5	2	2	4	2	2
2017	1	1	4	4	5	4	4	6	7	9	6	4	7	7	6	14	7	4	13	8	4	8	4	13	4	6	4	7	4	6	5	0	4	7	6	6	3	8	2	5	3	9	6	2	1	1	4	7	2
2018	1	8	7	5	5	13	13	17	13	14	22	19	11	14	24	23	25	11	30	38	36	22	29	29	32	26	40	29	21	16	27	31	22	22	17	17	26	17	18	16	11	11	8	18	9	13	6	12	6
2019	7	27	13	11	4	12	9	3	8	5	6	4	6	7	12	12	8	10	7	17	8	12	7	13	12	6	7	5	5	11	12	11	7	12	12	5	8	12	7	5	5	6	7	4	5	6	7	6	5
15'-19'	3	9.6	6.2	7.6	5.6	8.6	8	8	8.2	10.6	9.2	9.2	8	8.4	11.2	12.2	9.8	6	12.2	14.6	12.2	9.8	10	13.4	11.6	9.8	11.2	10.4	8.4	8.2	10.4	9.4	7.2	9.6	8.8	7.4	8	9.4	7	7.4	5.4	7.2	5.8	6.4	4.4	4.8	4.6	6	3.8
2020	4	6	1	8	2	3	3	7	2	3	1	1	3	1	1	1	1	4	3	6	2	1	5	2	3	3	2	5	2	2	3	2	4	1	1	1	1	1	1	3	2	1	1	1	1	2	1	1	1
Hepatitis E
Week*	1	2	3	4	5	6	7	8	9	10	11	12	13	14	15	16	17	18	19	20	21	22	23	24	25	26	27	28	29	30	31	32	33	34	35	36	37	38	39	40	41	42	43	44	45	46	47	48	49
2015	1	3	4	4	6	4	2	2	6	4	6	2	6	3	2	5	5	7	2	2	3	6	4	3	6	4	6	4	2	7	4	2	3	3	1	3	3	3	3	4	2	3	5	4	5	4	6	3	4
2016	16	4	8	8	7	8	12	7	12	6	7	5	9	10	5	12	6	18	7	12	6	9	10	6	7	5	9	11	7	2	4	13	8	5	4	8	7	2	5	4	4	6	2	1	1	3	1	6	7
2017	6	8	2	7	6	9	7	12	10	8	8	8	5	7	9	6	7	7	13	5	3	5	6	5	9	5	2	5	3	7	7	5	5	5	7	6	2	2	6	4	6	8	5	4	7	4	6	4	2
2018	1	3	8	5	6	8	7	6	5	8	12	7	4	11	12	16	8	3	14	6	12	9	7	9	12	11	14	11	10	12	13	7	6	6	8	11	12	12	8	7	13	7	10	10	10	7	9	6	4
2019	2	11	6	5	13	8	4	9	11	12	10	10	13	11	8	17	15	6	6	7	15	15	10	9	18	14	5	17	18	5	10	13	9	8	10	9	9	4	6	9	4	7	9	7	8	7	6	7	7
15'-19'	5.2	5.8	5.6	5.8	7.6	7.4	6.4	7.2	8.8	7.6	8.6	6.4	7.4	8.4	7.2	11.2	8.2	8.2	8.4	6.4	7.8	8.8	7.4	6.4	10.4	7.8	7.2	9.6	8	6.6	7.6	8	6.2	5.4	6	7.4	6.6	4.6	5.6	5.6	5.8	6.2	6.2	5.2	6.2	5	5.6	5.2	4.8
2020	3	11	12	11	7	16	13	12	16	15	8	12	16	13	9	16	3	10	1	6	6	5	9	9	3	8	6	5	6	4	6	7	8	2	7	8	4	8	5	13	11	8	7	9	9	10	13	7	7
Scrub typhus
Week*	1	2	3	4	5	6	7	8	9	10	11	12	13	14	15	16	17	18	19	20	21	22	23	24	25	26	27	28	29	30	31	32	33	34	35	36	37	38	39	40	41	42	43	44	45	46	47	48	49
2015	4	3	2	2	4	0	0	2	0	0	0	1	1	1	5	0	2	3	2	6	7	10	5	5	2	2	0	2	1	1	0	1	1	2	1	2	1	0	1	0	1	1	9	13	34	55	52	44	39
2016	9	12	5	4	1	1	0	0	3	3	0	0	1	2	8	0	3	3	6	3	6	3	4	3	0	3	1	0	2	1	1	1	0	0	1	2	1	1	1	1	1	6	11	32	46	67	45	58	49
2017	4	9	10	5	6	1	2	0	0	0	1	0	1	0	1	3	4	3	9	9	7	3	8	3	7	4	2	0	3	1	0	0	1	1	1	1	1	1	1	1	1	3	7	10	26	41	47	59	47
2018	7	16	6	4	1	1	1	1	0	1	0	0	2	1	2	3	4	2	7	4	8	5	3	5	3	2	2	1	1	0	1	0	2	1	0	1	0	1	1	0	0	4	11	20	23	39	57	65	50
2019	8	10	8	4	5	2	1	2	0	0	0	0	1	1	3	1	2	0	1	3	4	6	6	6	3	1	2	1	0	0	0	0	0	1	1	0	1	0	0	2	2	1	6	9	18	28	27	45	52
15'-19'	6.4	10	6.2	3.8	3.4	1	0.8	1	0.6	0.8	0.2	0.2	1.2	1	3.8	1.4	3	2.2	5	5	6.4	5.4	5.2	4.4	3	2.4	1.4	0.8	1.4	0.6	0.4	0.4	0.8	1	0.8	1.2	0.8	0.6	0.8	0.8	1	3	8.8	16.8	29.4	46	45.6	54.2	47.4
2020	2	28	10	10	3	1	0	2	0	0	0	0	0	0	3	2	3	3	1	2	3	8	6	9	3	2	1	2	2	1	1	1	1	0	1	1	0	1	1	1	1	0	2	8	14	23	52	56	63
Amoebiasis
Week*	1	2	3	4	5	6	7	8	9	10	11	12	13	14	15	16	17	18	19	20	21	22	23	24	25	26	27	28	29	30	31	32	33	34	35	36	37	38	39	40	41	42	43	44	45	46	47	48	49
2015	4	15	26	32	23	23	24	16	21	14	16	20	33	16	14	19	16	25	15	19	21	27	33	27	23	29	28	25	22	13	19	19	29	28	29	32	17	19	6	19	24	11	19	20	23	18	27	15	15
2016	23	22	33	41	23	19	21	20	19	23	18	30	21	18	25	26	28	9	28	27	18	16	21	33	17	18	21	22	19	21	23	18	31	15	29	25	30	19	18	16	19	18	23	17	15	14	19	22	36
2017	20	21	23	25	24	25	29	24	20	22	24	11	23	14	19	23	16	13	17	24	25	23	29	22	17	21	18	29	20	22	12	12	19	18	29	22	22	11	23	28	19	20	21	16	23	20	16	22	24
2018	3	13	23	16	11	20	16	13	17	18	15	18	22	13	18	11	20	8	20	18	20	14	21	12	17	22	23	17	21	14	13	14	15	20	22	12	14	23	19	18	13	18	23	6	11	16	12	13	18
2019	6	21	10	20	12	19	17	25	19	20	17	13	19	26	15	25	20	5	18	16	14	20	13	15	19	14	15	21	14	21	17	18	8	20	20	19	23	19	13	15	14	14	11	9	14	17	10	15	16
15'-19'	11.2	18.4	23	26.8	18.6	21.2	21.4	19.6	19.2	19.4	18	18.4	23.6	17.4	18.2	20.8	20	12	19.6	20.8	19.6	20	23.4	21.8	18.6	20.8	21	22.8	19.2	18.2	16.8	16.2	20.4	20.2	25.8	22	21.2	18.2	15.8	19.2	17.8	16.2	19.4	13.6	17.2	17	16.8	17.4	21.8
2020	4	20	7	8	13	10	14	12	14	20	12	12	14	17	9	16	9	10	5	7	8	11	4	17	18	19	10	13	14	6	11	6	10	15	20	12	16	14	7	8	15	11	17	9	9	13	15	12	9
Acquired immunodeficiency syndrome
Week*	1	2	3	4	5	6	7	8	9	10	11	12	13	14	15	16	17	18	19	20	21	22	23	24	25	26	27	28	29	30	31	32	33	34	35	36	37	38	39	40	41	42	43	44	45	46	47	48	49
2015	2	30	25	18	32	27	25	28	23	37	28	27	25	24	31	33	32	24	13	35	33	24	44	26	35	37	29	25	28	22	32	32	27	26	26	27	26	36	11	30	19	21	29	34	24	29	26	25	36
2016	33	29	25	31	25	30	23	36	27	35	37	18	25	31	35	23	30	13	24	25	33	36	27	20	19	33	37	24	21	39	28	29	28	24	34	28	40	21	38	34	22	31	29	13	19	35	20	25	34
2017	17	27	33	27	22	28	16	27	30	37	22	32	23	27	29	18	23	17	23	45	26	31	33	35	26	33	28	34	29	28	26	23	30	32	20	16	26	25	29	28	33	33	23	21	27	22	29	19	34
2018	9	24	26	25	23	32	23	28	24	23	26	30	15	26	25	21	28	14	25	36	20	37	34	22	30	23	24	28	17	38	29	33	28	25	29	25	22	25	18	31	19	23	12	30	30	25	20	23	16
2019	6	14	18	31	21	26	23	27	22	20	35	23	39	22	28	18	16	10	20	25	25	31	19	34	22	25	20	25	20	29	31	30	16	20	20	17	31	23	25	20	20	26	26	29	25	24	23	27	23
15'-19'	13.4	24.8	25.4	26.4	24.6	28.6	22	29.2	25.2	30.4	29.6	26	25.4	26	29.6	22.6	25.8	15.6	21	33.2	27.4	31.8	31.4	27.4	26.4	30.2	27.6	27.2	23	31.2	29.2	29.4	25.8	25.4	25.8	22.6	29	26	24.2	28.6	22.6	26.8	23.8	25.4	25	27	23.6	23.8	28.6
2020	2	18	28	18	31	21	21	20	13	14	24	14	29	17	19	15	16	18	12	29	28	23	16	31	18	15	20	23	31	24	21	24	13	29	13	17	21	35	19	24	27	30	19	19	20	24	20	18	21
Syphilis
Week*	1	2	3	4	5	6	7	8	9	10	11	12	13	14	15	16	17	18	19	20	21	22	23	24	25	26	27	28	29	30	31	32	33	34	35	36	37	38	39	40	41	42	43	44	45	46	47	48	49
2015	2	25	37	35	42	39	32	35	29	47	37	33	44	51	60	44	54	43	43	55	58	54	56	42	66	68	67	46	46	43	57	47	55	58	75	50	66	65	36	71	54	50	70	68	55	54	64	71	67
2016	67	71	75	77	55	73	64	71	82	87	58	77	76	85	70	86	66	38	120	91	107	107	84	106	104	98	95	96	93	109	108	88	82	111	96	103	98	81	117	106	98	106	87	89	108	102	72	106	99
2017	56	82	95	97	87	82	106	102	111	93	86	81	114	84	107	109	108	64	123	150	124	138	118	129	123	164	143	121	101	128	122	93	113	134	156	120	144	100	148	109	100	129	120	92	138	108	94	126	123
2018	56	106	139	116	122	102	105	111	134	138	129	120	126	130	147	139	136	57	150	164	143	147	164	155	153	158	162	162	123	139	142	141	124	154	151	140	150	127	146	149	141	154	135	120	150	153	120	150	130
2019	36	130	110	145	110	121	121	155	149	134	148	97	148	118	137	148	149	28	139	143	149	144	170	159	159	153	130	130	100	140	123	139	89	142	161	141	143	118	129	150	113	129	101	130	86	129	119	137	113
15'-19'	43.4	82.8	91.2	94	83.2	83.4	85.6	94.8	101	99.8	91.6	81.6	101.6	93.6	104.2	105.2	102.6	46	115	120.6	116.2	118	118.4	118.2	121	128.2	119.4	111	92.6	111.8	110.4	101.6	92.6	119.8	127.8	110.8	120.2	98.2	115.2	117	101.2	113.6	102.6	99.8	107.4	109.2	93.8	118	106.4
2020	14	126	135	129	141	101	102	119	104	107	114	92	127	101	120	104	111	86	59	125	130	135	128	122	139	143	120	126	115	75	131	101	91	123	91	114	101	114	90	128	126	121	112	142	114	81	130	102	126
These weekly numbers of COVID-19 were calculated from the daily number of the new positive cases that have taken polymerase chain reaction for SARS-CoV-2 or antigen testing for SARS-CoV2. The data was obtained from the Ministry of Health, Labour and Welfare [7]. The numbers of notifiable infectious diseases were collected from the Infectious Diseases Weekly Reports in accordance with the National…
[truncated: 4 more columns]
