# Supplementary material for: Incidence of common infectious diseases in Japan during the COVID-19 pandemic
Source: PLoS One. 2022 Jan 12;17(1):e0261332. doi: 10.1371/journal.pone.0261332 (PMC8754328; doi:10.1371/journal.pone.0261332)
Supplement: S2 Table — The number of cases referred to here is the number of medical fee statements (receipts), and each medical institution prepares one statement for one patient every month. The data is national data and are obtained from the Ministry of Health, Labor and Welfare’s estimated medical expenses database [11]. (XLSX) [file pone.0261332.s003.xlsx]

## Sheet: Table S2
	Table S2. The total number of out-of-hospital (outpatient and home medical care) cases in the medical clinics and insurance pharmacies compared with that in the same month of the previous year
			Jan.	Feb.	Mar.	Apr.	May	Jun.	Jul.	Aug.	Sep.	Oct.	Nov.	Dec.
	Total of number of medical clinics	2019	68076353	66007515	71186126	67348599	65147896	66026845	67747781	63092301	64096327	65554486	67039073	69129427
		2020	64468000	66267827	63632140	55018327	52693522	59894648	61417321	59414710	59821081	64924408	60673440	63140660
		year-on-year rate	94.6996	100.394	89.3884	81.6919	80.8829	90.7126	90.6558	94.1711	93.33	99.0388	90.5046	91.3369
	Pediatrics	2019	4035117	3558380	3680398	3457816	3249814	3394746	3610741	2961800	3335158	3543382	3631085	3977362
		2020	3372818	3588431	2855826	2165352	1784311	2284550	2584798	2193728	2356888	3119343	2820679	2831038
		year-on-year rate	83.5866	100.845	77.5956	62.622	54.905	67.2966	71.5864	74.0674	70.668	88.0329	77.6814	71.1788
	Ophthalmology	2019	6295188	6687868	7890414	7311247	7385397	7693508	7693862	7265207	7287589	6746932	6863225	7246554
		2020	6350713	6799556	6872697	5382309	5601641	7121095	7232257	7075166	6875377	7109255	6412588	6911896
		year-on-year rate	100.882	101.67	87.1019	73.6168	75.8475	92.5598	94.0003	97.3842	94.3436	105.37	93.434	95.3818
	Internal Medicine	2019	30405389	27341461	27964382	27232880	26082527	26036318	26938308	25390810	25645409	26864240	27718557	29017563
		2020	27616061	27068387	25716413	23565656	21609028	23729674	24581846	23813543	24082666	26106543	24748931	25793464
		year-on-year rate	90.8262	99.0012	91.9613	86.5338	82.8487	91.1407	91.2524	93.788	93.9063	97.1795	89.2865	88.8891
	Other branch	2019	27340659	28419806	31650932	29346656	28430158	28902273	29504870	27474484	27828171	28399932	28826206	28887948
		2020	27128408	28811453	28187204	23905010	23698542	26759329	27018420	26332273	26506150	28589267	26691242	27604262
		year-on-year rate	99.2237	101.378	89.0565	81.4574	83.3571	92.5856	91.5727	95.8426	95.2493	100.667	92.5937	95.5563
			Jan.	Feb.	Mar.	Apr.	May	Jun.	Jul.	Aug.	Sep.	Oct.	Nov.	Dec.
	Insurance pharmacies	2019	59046414	56869595	61419624	58715649	56152599	56065661	58276748	54720223	55127090	57365994	57973104	60346226
		2020	56443172	57604950	56263434	50259483	46798806	52157135	53598898	51467410	51954480	56571688	52603032	55810381
		year-on-year rate	95.5912	101.293	91.605	85.5981	83.3422	93.0287	91.973	94.0556	94.2449	98.6154	90.737	92.4836
	The number of cases referred to here is the number of medical fee statements (receipts), and each medical institution prepares one statement for one patient every month. The data is national data and are obtained from the Ministry of Health, Labor and Welfare's estimated medical expenses database [11].
